# Supplementary material for: Taraxacum Mongolicum Polysaccharides Reverses Mice Obesity via Activation of AKT/mTOR Pathway
Source: Nutrients. 2024 Sep 30;16(19):3330. doi: 10.3390/nu16193330 (PMC11478787; doi:10.3390/nu16193330)
Supplement: Supplementary file 1 [file nutrients-16-03330-s001.zip]

Archive with 1 entries (1 files):
- nutrients-3173423-supplementary.png
